# Supplementary material for: Genomic Analysis of Two MDR Isolates of Salmonella enterica Serovar Infantis from a Spanish Hospital Bearing the blaCTX-M-65 Gene with or without fosA3 in pESI-like Plasmids
Source: Antibiotics (Basel). 2022 Jun 9;11(6):786. doi: 10.3390/antibiotics11060786 (PMC9219668; doi:10.3390/antibiotics11060786)
Supplement: Supplementary file 1 [file antibiotics-11-00786-s001.zip]

Archive with 1 entries (1 files):
- antibiotics-1745783-supplementary.pdf
